# Supplementary material for: Non-Invasive Rayleigh, Raman, and Chromium-Fluorescence Study of Phase Transitions: β-Alumina into γ-Alumina ‘Single’ Crystal and Then to α-Alumina
Source: Materials (Basel). 2025 Oct 12;18(20):4682. doi: 10.3390/ma18204682 (PMC12565712; doi:10.3390/ma18204682)
Supplement: Supplementary file 1 [file materials-18-04682-s001.zip]

Archive with 1 entries (1 files):
- materials-3898175-supplementary.pdf
